# Supplementary material for: Long-Term Nitrogen Deposition Alters Ectomycorrhizal Community Composition and Function in a Poplar Plantation
Source: J Fungi (Basel). 2021 Sep 23;7(10):791. doi: 10.3390/jof7100791 (PMC8541514; doi:10.3390/jof7100791)
Supplement: Supplementary file 1 [file jof-07-00791-s001.zip]

Archive with 1 entries (1 files):
- jof-1357307-supplementary.xlsx
