# Supplementary material for: Long-Term Nitrogen Deposition Alters Ectomycorrhizal Community Composition and Function in a Poplar Plantation
Source: J Fungi (Basel). 2021 Sep 23;7(10):791. doi: 10.3390/jof7100791 (PMC8541514; doi:10.3390/jof7100791)
Supplement: Supplementary file 1 [file jof-07-00791-s001.zip › jof-1357307-supplementary.xlsx]

## Sheet: Table S1
Table S1: Ectomycorrhizal species, their abundance and functionl trait (Exploration types, Protein use and Hydrophilicity)
N0:0 kg N ha-1 yr-1, N1:50 kg N ha-1 yr-1, N2:100 kg N ha-1 yr-1, N3:150 kg N ha-1 yr-1, N4: 300 kg N ha-1 yr-1
				N treatments
Sample	New GenBank accession no.	Identities (%)	Length (bp) of ITS region determined/blasted	N0 (%)	N1(%)	N2 (%)	N3 (%)	N4 (%)	Exploration type	Protein use	Hydrophilicity	Reference
Cenococcum geophilum	MT730595	100	397/397	0.71 b	0.65 b	0.82 a	0 a	0 a	short	variable	hydrophilic	Agerer et al. 2001； Lilleskov et al. 2002; Ning et al. 2018; Taylor et al. 2000
Cortinarius russus	MT730593	96	206/215	5.25 a	3.63 b	1.21 c	0 c	0 c	Med-Fringe	yes	hydrophobic	Agerer et al. 2001； Lilleskov et al. 2002; Taylor et al. 2000
Inocybe sp.	MT730601	99	782/783	8.15 b	9.59 b	18.92 a	21.17 a	21.83 a	short	nd	hydrophilic	Agerer et al. 2001；Morgado 2016
Laccaria proxima	MT730594	100	692/692	2.83 b	2.72 b	3.53 b	9.97 a	10.85 a	Med-Fringe	No-poor	hydrophilic	Agerer et al. 2001； Finlay et al. 1992; Yamanaka 1999
Lactarius insulsus	MT730591	99	723/725	0.95 c	0.66 c	3.32 bc	6.37 ab	10.14 a	contact	variable	hydrophilic	Agerer et al. 2001； Dickie et al. 1998; Lilleskov et al. 2002
Peziza sp.	MT730597	99	515/517	0.73 a	0.53 ab	0 b	0 b	0 b	Med-Fringe	nd	hydrophobic	Agerer et al. 2001；Arger 2006
Russula aeruginea	MT730592	99	712/712	23.31 a	27.87 a	29.12 a	18.36 b	16.76 b	contact	yes	hydrophilic	Agerer et al. 2001； Taylor et al. 2000
Russula foetens	MT730602	99	642/643	7.93 b	17.68 ab	21.97 b	20.98 b	19.41 ab	contact	variable	hydrophilic	Agerer et al. 2001；Morgado 2016; Taylor et al. 2000
Thelephora terrestris	MT730599	100	693/693	3.78 b	1.52 b	5.12 ab	9.55 a	8.41 a	Med-Smooth	variable	hydrophilic	Agerer et al. 2001；Finlay et al. 1992; Ning et al. 2018
Tomentella sp.	MT730596	100	584/584	25.17 a	19.14 a	5.21 b	0 b	0 b	Med-Smooth	nd	hydrophilic	Agerer et al. 2001；
Tricholoma scalpturatum	MT730600	100	591/591	20.12 a	15.32 b	10.59 b	13.6 b	12.59 b	Long	yes	hydrophobic	Lilleskov et al. 2002; Morgado et al. 2016;
Uncultured Helotiales	MT730598	100	234/234	1.06 a	0.68 a	0.2 a	0 a	0 a	contact	nd	hydrophilic	Agerer et al. 2001；Ning et al. 2018
References
Agerer R, 2006. Fungal relationships and structural identity of their ectomycorrhizae. Mycological Progress 5: 67-107
Agerer, R., 2001. Exploration types of ectomycorrhizae. Mycorrhiza 11, 107-114.
Dickie IA, Koide RT, Stevens CM, 1998. Tissue density and growth response of ectomycorrhizal fungi to nitrogen source and concentration. Mycorrhiza 8: 145-148.
Frey SD, Knorr M, Parrent JL, Simpson RT, 2004. Chronic nitrogen enrichment affects the structure and function of the soil microbial community in temperate hardwood and pine forests. Forest Ecology and Management 196: 159-171.
Lilleskov EA, Hobbie EA, Fahey TJ, 2002. Ectomycorrhizal fungal taxa differing in response to nitrogen deposition also differ in pure culture organic nitrogen use and natural abundance of nitrogen isotopes. New Phytologist 154: 219-231
Morgado, L.N., Semenova, T.A., Welker, J.M., Walker, M.D., Smets, E., Geml, J., 2016. Long-term increase in snow depth leads to compositional changes in arctic ectomycorrhizal fungal communities. Glob Change Biol 22, 3080-3096.
Ning, C., Mueller, G., Egerton-Warburton, L., Wilson, A., Yan, W., Xiang, W., 2018. Diversity and Enzyme Activity of Ectomycorrhizal Fungal Communities Following Nitrogen Fertilization in an Urban-Adjacent Pine Plantation. Forests 9, 99. https://doi.org/10.3390/f9030099
Taylor AFS, Martin F, Read DJ, 2000. Fungal diversity in ectomycorrhizal communities of Norway spruce (Picea abies (L.) Karst.) and Beech (Fagus sylvatica L.) in forests along northsouth transects in Europe. In: Schulze ED (ed), Carbon and Nitrogen Cycling in European Forest Ecosystems, Ecological Studies, vol. 142. SpringereVerlag, Heidelberg, Germany, pp. 343-365.
Yamanaka T, 1999. Utilization of inorganic and organic nitrogen in pure cultures by saprotrophic and ectomycorrhizal fungi producing sporophores on urea-treated forest floor. Mycological Research 103: 811-816.

## Sheet: Table S2
Table S2: RDA analysis to determine the influence of different factors on community structure of ectomycorrhizal fungi
TP-FR, TN in fine roots; TN-H, TN in humus layer; NO3−-H, NO3− in humus layer; NH4+-H, NH4+ in humus layer; NO3−-M, NO3− in mineral soil; NH4+-M, NH4+ in mineral soil; TAP-M, AP in mineral soil.
Factor	Explains %	F	P
NH4+-M	35.5	9.9	0.002
TP-FR	10.2	3.2	0.024
AP-M	5.8	1.9	0.112
TP-H	4.8	1.6	0.162
NO3--M	2.8	1	0.41
pH-M	2.2	0.7	0.52
N/P-M	1.3	0.4	0.768
TC-M	1.2	0.4	0.798
AP-H	1	0.3	0.874

## Sheet: Table S3
Table S3: RDA analysis to determine the influence of different factors on soil exploratory type structure of ectomycorrhizal fungi
TP-FR, TN in fine roots; TN-H, TN in humus layer; NO3−-H, NO3− in humus layer; NH4+-H, NH4+ in humus layer; NO3−-M, NO3− in mineral soil; NH4+-M, NH4+ in mineral soil; TAP-M, AP in mineral soil.
Factor	Explains %	F	P
NH4+-H	32.9	8.8	0.002
NH4+-M	10.4	3.1	0.042
TP-FR	7.7	2.5	0.072
NO3--M	4.2	1.4	0.256
TP-M	3.5	1.2	0.332
pH-M	1.7	0.6	0.588
TC-H	0.7	0.2	0.802
N/P-M	0.6	0.2	0.85
AP-H	0.3	<0.1	0.96
TN-FR	0.2	<0.1	0.986

## Sheet: Table S4
Table S4: The Pearson correlations between ectomycorrhizal fungi species with environmental factors in the poplar plantation.
pH-H, pH in humus layer; TC-H, TC in humus layer; TN-H, TN in humus layer; NO3−-H, NO3− in humus layer; NH4+-H, NH4+ in humus layer; TP-H, TP in humus layer; AP-H, AP in humus layer; pH-M, pH in mineral soil; TC-M, TC in mineral soil; TN-M, TN in mineral soil; NO3−-M, NO3− in mineral soil; NH4+-M, NH4+ in mineral soil; TP-M, TP in mineral soil; AP-M, AP in mineral soil. TP-FR, TP in fine roots; T…
	TC-H		NH4+-H		TP-H		AP-H		C/N-H		pH-M		TC-M		NO3--M		NH4+-M		TP-M		AP-M		N/P-M		TP-FR		TN-FR
	r	P	r	P	r	P	r	P	r	P	r	P	r	P	r	P	r	P	r	P	r	P	r	P	r	P	r	P
Cenococcum geophilum	-0.574209	0.00810361	-0.490552	0.0280902	0.19429	0.411756	0.23712	0.314125	0.119483	0.61585	0.232477	0.323973	0.153958	0.51694	-0.371007	0.107301	-0.176712	0.456097	0.247562	0.292646	0.711574	0.0004342	-0.337872	0.145125	-0.0924049	0.698409	0.0327774	0.890886
Cortinarius russus	-0.612814	0.00406899	-0.498585	0.0252459	0.294278	0.207876	-0.0531566	0.823868	0.31017	0.183219	0.275616	0.239524	-0.0206324	0.931197	-0.7188	0.000355888	-0.762795	9.18933e-05	0.00475871	0.984114	0.551998	0.0116208	-0.332825	0.151613	0.49607	0.0261109	-0.448758	0.0471782
Inocybe sp.	0.111011	0.641264	0.394585	0.085128	-0.212782	0.367752	0.0792237	0.739883	0.413043	0.0702871	0.349462	0.130967	0.217854	0.356169	0.431401	0.0575386	0.292252	0.211171	-0.178425	0.45167	-0.286733	0.220319	0.230251	0.328758	-0.346845	0.134075	0.0204122	0.93193
Laccaria proxima	0.54769	0.0124282	0.465221	0.0387364	-0.0069002	0.976967	-0.0529691	0.82448	-0.200967	0.395547	-0.453583	0.0445702	0.137942	0.561942	0.594902	0.00566065	0.649718	0.00193143	0.0978224	0.681591	-0.648305	0.00199085	0.25142	0.284942	-0.162802	0.492845	0.433364	0.0562874
Lactarius insulsus	0.614695	0.00392588	0.500155	0.0247178	-0.405415	0.0761647	0.227754	0.334175	-0.20111	0.395204	-0.41936	0.0656821	0.259103	0.269982	0.706096	0.000502923	0.784481	4.22613e-05	-0.158053	0.505716	-0.522088	0.0182106	0.396254	0.0836985	-0.0405095	0.86535	0.46179	0.0403909
Peziza sp.	-0.533121	0.0155004	-0.552686	0.0114959	0.377857	0.10047	-0.0741144	0.756154	0.184529	0.436082	0.2582	0.271713	-0.0821127	0.730729	-0.422389	0.063557	-0.497134	0.0257422	0.0565153	0.812922	0.378175	0.100161	-0.491813	0.0276279	0.19648	0.4064	-0.184727	0.435582
Russula aeruginea	-0.570194	0.00866502	-0.799703	2.32097e-05	-0.0867767	0.716025	-0.305083	0.190885	0.227014	0.335792	0.426363	0.0608471	0.0260831	0.91308	-0.650045	0.00191792	-0.662117	0.00147087	-0.206077	0.383385	0.549129	0.0121535	-0.308916	0.185089	0.107165	0.652929	-0.30623	0.189138
Russula foetens	-0.00367226	0.987741	0.0630067	0.791862	0.0517936	0.828319	-0.139955	0.556194	0.300186	0.198466	0.214578	0.363625	0.129106	0.587486	0.0675486	0.777209	0.164885	0.487252	0.133943	0.573442	-0.0546823	0.818891	0.14056	0.554469	-0.736707	0.000211671	-0.188737	0.425503
Thelephora terrestris	0.217179	0.357698	-0.154185	0.516314	-0.159317	0.502275	-0.0154778	0.948361	-0.195474	0.408856	-0.128129	0.590341	-0.185381	0.43393	0.247432	0.292907	0.355272	0.124251	-0.0130747	0.95637	-0.172226	0.467791	-0.0347353	0.884409	-0.0542479	0.820307	0.377581	0.100739
Tomentella sp.	-0.662211	0.00146775	-0.629301	0.00295045	0.225618	0.338853	0.00501498	0.983259	0.159236	0.502493	0.255913	0.276133	-0.103388	0.664462	-0.613447	0.00402038	-0.741471	0.000183077	0.0442924	0.852902	0.622837	0.00335375	-0.33558	0.148046	0.316602	0.173826	-0.263106	0.262385
Tricholoma scalpturatum	-0.542215	0.013519	-0.458968	0.0417923	0.516208	0.0198023	0.0566255	0.812563	0.267762	0.253721	0.298554	0.201036	-0.112062	0.638087	-0.782686	4.52155e-05	-0.578066	0.00759265	0.303692	0.193018	0.584717	0.00677352	-0.534074	0.0152824	0.412417	0.0707564	-0.312503	0.179772
Uncultured Helotiales	-0.330364	0.154848	-0.421384	0.0642561	0.216681	0.358828	-0.0635632	0.790063	0.0965789	0.685439	0.0174288	0.941862	-0.160667	0.498612	-0.418195	0.0665138	-0.481206	0.0317099	-0.155733	0.512059	0.382232	0.0962766	0.00361298	0.987939	0.322574	0.165406	-0.227401	0.334947

## Sheet: Figure S1
Figure S1.: Rarefaction curves for ectomycorrhizal species in a poplar plantation under five N-addition treatments.
In each N-addition treatment four plots were analyzed. In each plot four 1 L samples were collected, pooled and used for the inspection of 1500 root tips. The number of vital root tips and the number different morphotypes were counted. The species identities of ectomycorrhizal morphotypes were determined by ITS sequencing. N0:0 kg N ha-1 yr-1, N1:50 kg N ha-1 yr-1, N2:100 kg N ha-1 yr-1, N3:150 k…
